# Supplementary material for: Synthetic communities of maize root bacteria interact and redirect benzoxazinoid metabolization
Source: mSphere. 2025 Aug 25;10(9):e00159-25. doi: 10.1128/msphere.00159-25 (PMC12483121; doi:10.1128/msphere.00159-25)
Supplement: Data set S1 — Information on all bacterial strains used in the SynCom, taxonomy information, 16S Sanger sequence, and number of 16S copies. [file msphere.00159-25-s0001.xlsx]

## Sheet: Sheet1
sequence	X16S_rRNA_Count	metadata_NSTI	taxonomy
2	8	0.011448	Gammaproteobacteria_Enterobacterales_Enterobacteriaceae_Klebsiella
3	1	0.011499	Gammaproteobacteria_Xanthomonadales_Xanthomonadaceae_Stenotrophomonas
4	1	0.044453	Bacteroidia_Chitinophagales_Chitinophagaceae_Chitinophaga
5	5	0.011496	Gammaproteobacteria_Pseudomonadales_Pseudomonadaceae_Pseudomonas
6	1	0.000101	Actinobacteria_Micrococcales_Microbacteriaceae_Microbacterium
7	1	0.000101	Bacilli_Bacillales_Planococcaceae_Solibacillus
8	3	0.003585	Actinobacteria_Streptomycetales_Streptomycetaceae_Streptomyces
9	1	0.000101	Actinobacteria_Micrococcales_Microbacteriaceae_Microbacterium
10	1	0.011539	Gammaproteobacteria_Burkholderiales_Burkholderiaceae_Burkholderia-Caballeronia-Paraburkholderia
11	2	0.000101	Actinobacteria_Micrococcales_Brevibacteriaceae_Brevibacterium
12	7	0.011392	Gammaproteobacteria_Enterobacterales_Enterobacteriaceae_Pluralibacter
13	3	0.026612	Actinobacteria_Streptomycetales_Streptomycetaceae_Streptomyces
14	1	0.066288	Gammaproteobacteria_NA_NA_NA
15	1	0.046236	Actinobacteria_Micrococcales_Microbacteriaceae_NA
16	1	0.370732	Bacteroidia_Chitinophagales_Chitinophagaceae_Niveitalea

## Sheet: Tabelle1
Strain	16S_rRNA_Count	taxonomy_SILVA_16s	ASV_mapping	taxonomy_BLAST_sanger	Sanger sequence	Primer
LMX9231	8	Gammaproteobacteria_Enterobacterales_Enterobacteriaceae_Klebsiella	ASV_1	Enterobacter	CCCGAAGNTAAGCTACCTACTTCTTTTGCAACCCACTCCCATGGTGTGACGGGCGGTGTGTACAAGGCCCGGGAACGTATTCACCGTAGCATTCTGATCTACGATTACTAGCGATTCCGACTTCATGGAGTCGAGTTGCAGACTCCAATCCGGACTACGACGCACTTTATGAGGTCCGCTTGCTCTCGCGAGTTCGCTTCTCTTTGTATGCGCCATTGTAGCACGTGTGTAGCCCTACTCGTAAGGGCCATGATGACTTGACGTCATCCCCACCTTCCTCCAGTTTATCACTGGCAGTCTCCTTTGAGTTCCCGGCCGGACCGCTGGCAACAAAGGATAAGGGTTGCGCTCGTTGCGGGACTTAACCCAACATTTCACAACACGAGCTGACGACAGCCA…	1492r
LST17	1	Gammaproteobacteria_Xanthomonadales_Xanthomonadaceae_Stenotrophomonas	ASV_3	Stenotrophomonas	GGGTAAAGCCCACCAANGCGACGATCGTAGCTGTCGARAGATGATCAGCCCACGGAACTGAGACACGTCCAGATTCTACGGAGGCAGCAGTGGGAATATGGACAATGGCGCAAGCCTGATCCAGCCATACCGCGTGGTGAAGAAGGCCTTCGGGTTGTAAAGCCCTTTTGTTGGGAAAGAAATCCAGCCGGCTAATACCTGGTTGGGATGACGGTACCCAAAGAATAAGCACCGGCTAACTTCGTGCCAGCAGCCGCGGTAATACGAAGGGTGCAAGCGTTACTCGGAATTACTGGGCGTAAAGCGTGCGTAGGTGGTTGTTTAAGTCTGTTGTGAAAGCCCTGGGCTCAACCTGGGAACTGCAGTGGAAACTGGACAACTAGAGTGTGGTAGAGGGTA…	1492r
LMN1	1	Bacteroidia_Chitinophagales_Chitinophagaceae_Chitinophaga	ASV_2	Chitinophaga	AGGTACGGTCACCAAGCCGACGATCAGTAACTGGGKGRRAGCSGACCAGTCACACGGGCATTGAGACACGGGCCCGAYTCCTACGGGARGCAGCAGTAAGGAATATGGTCAATGGACGCAAGTCTGAACCAGCCATGCCGCGTGGAGGATGAAGGCCCTCTGGGTTGTAAACTTCTTTTATCTGGGACGAAACACTTCTTTTCTAAGGAGCTTGACGGTACCAGGTGAATAAGCACCGGCTAACTCCGTGCCAGCAGCCGCGGTAATACGGAGGGTGCAAGCGTTATCCGGATTCACTGGGTTTAAAGGGTGCGTAGGCGGACATGTAAGTCCGTGGTGAAATCTCCGAGCTTAACTCGGAAACTGCCATGGATACTATATGTCTTGAATGTTGTGGAG…	1492r
LMX9	5	Gammaproteobacteria_Pseudomonadales_Pseudomonadaceae_Pseudomonas	ASV_4	Pseudomonas	TGRRRGGATGATCAGTCACACTGGAACTGAGACACGGTCCAGACTCCTACGGGAGGCAGCAGTGGGGAATATTGGACAATGGGCGAAAGCCTGATCCAGCCATGCCGCGTGKGTGAAGAAGGTCTTCGGATTGTAAAGCACTTTAAGTTGGGAGGAAGGGCATTAACCTAATACGTTAGTGTTTTGACGTTACCGACAGAATAAGCACCGGCTAACTCTGTGCCAGCAGCCGCGGTAATACAGAGGGTGCAAGCGTTAATCGGAATTACTGGGCGTAAAGCGCGCGTAGGTGGTTCGTTAAGTTGGATGTGAAATCCCCGGGCTCAACCTGGGAACTGCATTCAAAACTGTCGAGCTAGAGTATGGTAGAGGGTGGTGGAATTTCCTGTGTAGCGGTGA…	1492r
LBA21	1	Actinobacteria_Micrococcales_Microbacteriaceae_Microbacterium	ASV_5	Bacillus	TGGGACTGAGACACGGCCCAGATTCTACGGAGGCAGCAGTAGGAATCTTCCGCAATGGACGAAAGTCTGACGGAGCAACGCCGCGTGAACGAAGAAGGCCTTCGGGTCGTAAAGTTCTGTTGTTAGGGAAGAACAAGTACCAGAGTAACTGCTGGTACCTTGACGGTACCTAACCAGAAAGCCACGGCTAACTACGTGCCAGCAGCCGCGGTAATACGTAGGTGGCAAGCGTTGTCCGGAATTATTGGGCGTAAAGCGCGCGCAGGTGGTTCCTTAAGTCTGATGTGAAAGCCCACGGCTCAACCGTGGAGGGTCATTGGAAACTGGGGAACTTGAGTGCAGAAGAGGAAAGTGGAATTCCAAGTGTAGCGGTGAAATGCGTAGAGATTTGGAGGAACA…	1492r
LMG1	3	Actinobacteria_Streptomycetales_Streptomycetaceae_Streptomyces	ASV_7	Streptomyces	SGGCCTWTCAGCTGTGGTGGGTAATGCCTACCAAGCGACGACGGTAGCCGCCTGARAGGCGACCGGCCACCTGGGACTGARACACGCCCAGATYCTACGGAGGCAGCAGTGGGAATATTGCACAATGGCGAAAGCCTGATGCAGCGACGCCGCGTGAGGGATGACGGCCTTCGGGTTGTAACCTCTTTCAGCAGGGAAGAAGCGAAAGTGACGGTACCTGCAGAAGAAGCGCCGGCTAACTACGTGCCAGCAGCCGCGGTAATACGTAGGGCGCAAGCGTTGTCCGGAATTATTGGGCGTAAAGAGCTCGTAGGCGGCTTGTCACGTCGGGTGTGAAAGCCCGGGGCTTAACCCCGGGTCTGCATCCGATACGGGCAGGCTAGAGTGTGGTAGGGGAGA…	1492r
LMI1x	1	Actinobacteria_Micrococcales_Microbacteriaceae_Microbacterium	ASV_6	Microbacterium	TGTCACCATTGAAAATTTTCGTCTGGATGGCTCACGCCTATCAGCTTTTGTGGGTATGCTCACCAAGCGTCGACGGTAGCGGCCTGAGAGGTGACCGCCACACGGGACTGAGACACGGCCCAGATTCTACGGARGCAGCAGTGGGAATTTGCACAATGGCGAAAGCCTGATGCAGCAACGCCGCGTGAGGGATGACGGCCTTCGGGTTGTAACCTCTTTTAGCAGGAAGAAGCGAAAGTGACGGTACCTGCAGAAAAAGCGCCGGCTAACTACGTGCCAGCAGCCGCGGTAATACGTAGGGCGCAAGCGTTATCCGGAATTATTGGGCGTAAAGAGCTCGTAGGCGGTTTGTCGCGTCTGCTGTGAAATCCCGAGGCTCAACCTCGGGTCTGCAGTGGG…	1492r
LMB2	1	Actinobacteria_Micrococcales_Microbacteriaceae_Microbacterium	ASV_6	Microbacterium	GCTCACAAGCSTCGACGGTAGCCGCCTGARAGGTGACCGCCACACTGGACTGAGACMCGGCCCAGATTCTACGGGAGGCAGCAGTGGGAATTTGCACAATGGCGCAAGCCTGATGCAGCAACGCCGCGTGAGGGATGACGGCCTTCGGGTTGTAACCTCTTTTAGCAGGGAAGAAGCGAAAGTGACGGTACCTGCAGAAAAAGCGCCGGCTAACTACGTGCCAGCAGCCGCGGTAATACGTAGGGCGCAAGCGTTATCCGGAATTATTGGGCGTAAAGAGCTCGTAGGCGGTTTGTCGCGTCTGCTGTGAAATCCCGAGGCTCAACCTCGGGCCTGCAGTGGGTACGGGCAGACTAGAGTGCGGTAGGGGAGATTGGAATTCCTGGTGTAGCGGTGGAA…	1492r
